# Supplementary material for: Soil Fungal Diversity and Community Structure of Russula griseocarnosa from Different Sites
Source: Microorganisms. 2025 Feb 22;13(3):490. doi: 10.3390/microorganisms13030490 (PMC11945854; doi:10.3390/microorganisms13030490)
Supplement: Supplementary file 1 [file microorganisms-13-00490-s001.zip]

Archive with 3 entries (3 files):
- Figure S1.jpg
- Figure S2.jpg
- Table S1.xls
