# Supplementary material for: Soil Fungal Diversity and Community Structure of Russula griseocarnosa from Different Sites
Source: Microorganisms. 2025 Feb 22;13(3):490. doi: 10.3390/microorganisms13030490 (PMC11945854; doi:10.3390/microorganisms13030490)
Supplement: Supplementary file 1 [file microorganisms-13-00490-s001.zip › Table S1.xls]

## Sheet: Table S1
Table S1 The relative abundances of soil fungal functional guilds.
Trophic Mode	Guild	DPF	HTCF	HTCFCK	JJF	JJFCK	YYF	YYFCK	ZPF	ZPFCK
Pathotroph	Fungal Parasite	17.1511	0.0283224	0.518166	0.0339177	0.0424421	0.0655186	0.00207974	2.37014	0.599554
	Plant Pathogen	0.0796829	1.74177	1.06442	0.169564	0.0552616	0.311284	1.42599	0.688758	0.822817
	Animal Pathogen	0.488893	0.177705	0.303838	0.149787	0.107109	0.261157	0.974328	0.681789	0.541537
Pathotroph-Saprotroph	Animal Pathogen-Fungal Parasite-Undefined Saprotroph	3.47746	2.76456	0.2464	1.5227	0.428863	0.160264	0.915186	2.45121	2.23769
	Plant Pathogen-Wood Saprotroph	0.0225469	0.0181012	0.086851	0	0	0.00512157	0.00153067	0.0210448	0.00341925
	Fungal Parasite-Plant Pathogen-Undefined Saprotroph	0.00935671	0.000636363	0.00386166	0.00241509	0.0024801	0	0.0297326	0	0.00553109
	Plant Pathogen-Undefined Saprotroph	0	0	0	0	0.00224433	0	0	0	0.0346403
	Animal Pathogen-Undefined Saprotroph	0.00901876	0	0.010189	0	0	0.00126378	0	0.00923706	0.00328149
	Animal Endosymbiont-Animal Pathogen-Endophyte-Plant Pathogen-Undefined Saprotroph	0	0	0	0	0	0	0	0.00214901	0.00742489
	Plant Pathogen	0	0	0.00457174	0	0	0	0	0	0
	Fungal Parasite-Plant Saprotroph-Soil Saprotroph	0	0	0.000975914	0	0	0	0.0032495	0	0
Pathotroph-Saprotroph-Symbiotroph	Animal Pathogen-Dung Saprotroph-Endophyte-Epiphyte-Plant Saprotroph-Wood Saprotroph	0.0574568	0.0189011	0.936967	0.108762	0.734003	0.859842	0.636308	0.957419	0.641438
	Fungal Parasite-Undefined Saprotroph	0.159807	0.0348751	0.0538431	0.0112677	0.00112216	0.150161	0.0256195	0.317777	1.55728
	Endophyte-Lichen Parasite-Undefined Saprotroph	0.0182068	0.0198819	0.0822866	0.0177477	0.2437	0.0306473	0.272986	0.0441951	0.112383
	Animal Pathogen-Endophyte-Ericoid Mycorrhizal-Plant Pathogen-Wood Saprotroph	0.117244	0	0	0	0	0.049004	0.0212011	0.160753	0.35359
	Animal Pathogen-Endophyte-Lichen Parasite-Plant Pathogen-Soil Saprotroph-Wood Saprotroph	0	0.0312741	0.00611342	0	0.02306	0.00659213	0.00376968	0.023798	0.0316875
	Dung Saprotroph-Endophyte-Plant Pathogen-Undefined Saprotroph	0	0.00468404	0.00205486	0	0.000826699	0.0649738	0.000779946	0.02008	0.00341925
	Ectomycorrhizal-Fungal Parasite-Plant Saprotroph-Wood Saprotroph	0	0.000636363	0.012423	0.0177031	0	0.01249	0	0.0472783	0
	Endophyte-Plant Pathogen-Undefined Saprotroph	0.0148965	0.00804497	0	0.0120858	0	0	0	0	0
	Animal Pathogen-Endophyte-Lichen Parasite-Plant Pathogen-Wood Saprotroph	0	0.0130731	0.00750936	0	0.00200188	0.00147057	0.00272964	0	0.000546914
	Ectomycorrhizal-Fungal Parasite-Soil Saprotroph-Undefined Saprotroph	0.00947487	0	0	0	0	0	0	0.000641013	0.0117863
	Animal Pathogen-Dung Saprotroph-Endophyte-Lichen Parasite-Plant Pathogen-Undefined Saprotroph	0	0	0	0.00643749	0	0	0	0	0
	Endophyte-Plant Pathogen-Wood Saprotroph	0.00450938	0	0	0	0	0.00147057	0	0	0
	Animal Pathogen-Endophyte-Plant Pathogen-Wood Saprotroph	0	0	0	0	0	0.00147057	0.00155989	0.00279003	0
	Animal Endosymbiont-Animal Pathogen-Undefined Saprotroph	0	0	0	0	0	0	0	0.000641013	0
Pathotroph-Symbiotroph	Animal Pathogen-Clavicipitaceous Endophyte-Fungal Parasite	3.93308	2.07799	1.26782	10.299	1.03915	0.414961	4.16581	4.14422	1.6655
	Ericoid Mycorrhizal	0.716991	4.59999	0.964725	5.35862	0.258724	0.0953223	0.0110051	0.20423	0.014507
	Ectomycorrhizal-Fungal Parasite	0	0.00127273	0.00487957	0	0	0	0.0236856	0	0
	Epiphyte-Plant Pathogen	0.00165516	0	0.000530946	0.00160937	0	0	0.000779946	0	0.00835322
Pathogen-Saprotroph-Symbiotroph	Animal Pathogen-Endophyte-Fungal Parasite-Plant Pathogen-Wood Saprotroph	0.00547211	0.0529253	0.380197	0.00488441	0.123487	0.0109686	0.00789995	0.0130831	0.0204868
Saprotroph	Undefined Saprotroph	9.93765	63.8022	69.5954	33.0564	26.7293	69.9227	57.4346	18.1562	13.4338
	Soil Saprotroph	0	0.804915	0	1.4801	0.00586976	1.62542	1.46848	0.142946	7.67985
	Wood Saprotroph	0.387807	0.0050533	0.0208643	0.641449	0.0220346	0.292608	0.00297512	1.07611	1.53065
	Undefined Saprotroph-Wood Saprotroph	0.0187134	0.00100562	0.00106189	0.00163752	0.000561082	0.0161567	0.00491021	0.331137	0.0327429
	Dung Saprotroph-Plant Saprotroph	0	0.0024057	0.00394763	0	0	0.00218043	0.000765333	0.0156841	0.0150733
	Leaf Saprotroph	0	0	0	0.00160937	0	0.00126378	0	0.0158798	0.000510574
	Plant Saprotroph	0	0	0.0012929	0.000805717	0.000826699	0	0	0.00727712	0.00313299
Saprotroph-Symbiotroph	Endophyte-Litter Saprotroph-Soil Saprotroph-Undefined Saprotroph	3.96285	5.03016	1.68793	0.37334	0.477813	3.2281	14.1157	3.43422	1.77019
	Ectomycorrhizal-Undefined Saprotroph	3.29975	0.0125123	0.0501201	5.20593	0.0242959	0.0154155	0.00671558	0.267015	0.128402
	Endophyte-Litter Saprotroph-Wood Saprotroph	0.280192	0.0278248	0.364289	0.110087	0.0510494	3.0936	3.23806	0.599728	0.879731
	Ectomycorrhizal-Lichenized-Wood Saprotroph	0	0.214657	0	0.325093	0.0214772	0.00147057	0	0.0236391	0
	Endophyte-Undefined Saprotroph-Wood Saprotroph	0	0	0.00591652	0	0	0.00126378	0.00155989	0.000641013	0.0080871
Symbiotroph	Ectomycorrhizal	4.58142	5.87145	9.3668	23.2694	41.7062	7.99179	8.13716	6.98891	1.36845
	Ectomycorrhizal-Orchid Mycorrhizal-Root Associated Biotroph	0.285127	0.251704	0	0	0	0.205601	0.0522247	0.00214901	0.41494
	Endophyte	0.00273605	0.00201124	0.00341669	0.00321875	0.0103517	0	0	0.00708805	0.00109383
Unknown	unknown	50.9669	12.3794	12.9404	17.8144	27.8857	11.0985	7.01069	56.7701	64.0565
